# Supplementary material for: Integrated Analysis of Cytokine Profiles in Malaria Patients Discloses Selective Upregulation of TGF-β1, β3, and IL-9 in Mild Clinical Presentation
Source: Int J Mol Sci. 2022 Oct 21;23(20):12665. doi: 10.3390/ijms232012665 (PMC9603849; doi:10.3390/ijms232012665)
Supplement: Supplementary file 1 [file ijms-23-12665-s001.zip]

Archive with 5 entries (5 files):
- Supp Figure S1.jpg
- Supp Figure S2.jpg
- Supp Figure S3.jpg
- Supp Figure S4.jpg
- Supplementary Tables.pdf
